# Supplementary material for: “To Anticipate”: Neoadjuvant Therapy in Melanoma with a Focus on Predictive Biomarkers
Source: Cancers (Basel). 2020 Jul 17;12(7):1941. doi: 10.3390/cancers12071941 (PMC7409214; doi:10.3390/cancers12071941)
Supplement: Supplementary file 1 [file cancers-12-01941-s001.zip]

Archive with 3 entries (2 files):
- supporting information/
- supporting information/Table S1 Ongoing neoadjuvant clinical trials in melanoma.xlsx
- supporting information/Table S2 Search query on clinicaltrial.gov melanoma.docx
