# Supplementary material for: “To Anticipate”: Neoadjuvant Therapy in Melanoma with a Focus on Predictive Biomarkers
Source: Cancers (Basel). 2020 Jul 17;12(7):1941. doi: 10.3390/cancers12071941 (PMC7409214; doi:10.3390/cancers12071941)
Supplement: Supplementary file 1 [file cancers-12-01941-s001.zip › supporting information/Table S1 Ongoing neoadjuvant clinical trials in melanoma.xlsx]

## Sheet: manuscript
Study name	Phase	Setting	Neoadjuvant drugs	Adjuvant drugs	Patients	Primary outcome(s)	Start	Estimated primary completion date	Legend
NCT04020809	1	Stage I-II	Atezolizumab for 6 weeks	-	20	Feasibility, safety	September 2020	December 2025
NCT02036086	2	Stage IIIB-IIIC	Vemurafenib + Cobimetinib for 8 weeks	Vemurafenib + Cobimentinib to complete 1 year of therapy	24	Feasibility	August 2015	October 2022
NCT04197882	1	Stage III-IV (M1a)	OrienX010 + Treprizumab for 8 weeks	Treprizumab up to 1 year	30	pCR, RR	May 2019	May 2021	RR = response rate
NCT03757689	2	Stage IIB-IIC	Pembrolizumab single dose	Pembrolizumab up to 1 year	63	SLN positivity, safety	February 2019	April 2021	SNL = sentinel lymphnode
NCT04207086 - Neo PeLe	2	Stage IIIB-IIID	Pembrolizumab + Lenvatinib for 6 weeks	Pembrolizumab to complete 1 year of therapy	20	RR, immune response	August 2020	March 2021
NCT04330430	2	Stage IIIB-IV (M1a)	T-VEC + Nivolumab for 8 weeks	-	24	RR	May 2020	August 2021
NCT02211131	2	Stage IIIB-IV (M1a)	T-VEC + surgery vs. surgery	-	150	RFS	February 2015	April 2022	RFS = recurrence-free survival
NCT04133948	1-2	Stage III	Nivolumab vs. Nivolumab + Domatinostat vs. Nivolumab + Domatinostat + Ipilimumab for 6 weeks	-	45	Feasibility	December 2019	June 2021
NCT04248387	2	Stage III or IV (oligometastatic)	Toripalimab for 4 weeks	-	100	pCR	June 2019	April 2022
NCT03567889	3	Stage IIIB-IIIC	Daromun for 4 weeks + surgery vs. surgery	-	248	RFS	September 2018	June 2020
NCT03554083	2	Stage III	Cobimetinib + Atezolizumab ± Vemurafenib for 12 weeks	Atezolizumab for 6 months	30	pCR, RFS	June 2018	June 2023
NCT02858921 - NeoTrio	2	Stage IIIB-IIIC	Sequential vs. concurrent Dabrafenib + Trambetinib + Pembrolizumab vs. Pembrolizumab for 6 weeks	Pembrolizumab to complete 1 year of therapy	60	RR	November 2017	November 2020
NCT03842943	2	Stage III	T-VEC + Pembrolizumab for 6 months	Pembrolizumab up to 1 year	28	pCR	March 2019	March 2021
NCT04303169	1-2	Stage IIIB-IIID	Pembrolizumab + MK-7684 vs. Pembrolizumab + V937 vs. Pembrolizumab	Pembrolizumab to complete 1 year of therapy	65	Feasibility, safety, pCR	July 2020	April 2030
NCT02977052 - OpACIN-neo/PRADO	2	Stage III	Ipilimumab 1 mg/kg + Nivolumab 3 mg/kg for 4 weeks	Observation (if pCR) vs. CLND (if pRP) vs. CLND + RT + Nivolumab to complete 1 year of therapy	110	Safety, RR, pCR, RFS	November 2016	June 2020	CLND = complete lymphonode dissection, RT = radiotherapy
NCT04310397	2	Stage IIIB-IIID	Dabrafenib + Trametinib for 8 weeks	Dabrafenib + Trametinib ± Spartalizumab (if no pCR) to complete 1 year of therapy	45	RFS	January 2020	February 2022
NCT03698019	2	Stage IIIB-IV (resectable)	Pembrolizumab for 9 weeks + surgery vs. surgery	Pembrolizumab to complete 1 year of therapy	500	RFS	December 2018	September 2022
NCT04221438	2	Stage IIIB-D	Encorafenib + Binimetinib for 8 weeks	Encorafenib + Binimetinib for 11 months	42	pCR, PET/TC changes	February 2020	February 2025
NCT04139902	2	Stage IIIB-IV (M1a-M1b)	Dostarlimab for 6 weeks vs. Dostarlimab + TSR-022 for 6 weeks	Dostarlimab to complete 1 year of therapy	56	RR	April 2020	March 2022
NCT03618641	2	Stage IIIB-D	Nivolumab + CMP-001 for 7 weeks	Nivolumab + CMP-001 to complete 1 year of therapy	32	RR	August 2018	July 2020
NCT02231775	2	Stage IIIB-C	Dabrafenib + Trametinib for 8 weeks	Dabrafenib + Trametinib to complete 1 year of therapy	78	RFS	October 2014	October 2022
NCT01321437	2	Stage III	Axitinib for 8 weeks	Axitinib until progression or unacceptable toxicity	11	RR	December 2011	December 2019
NCT03769155	1	Stage IIIB-D	Pepinemab ± Nivolumab ± Ipilimumab	-	36	TILs	December 2018	December 2021	TILs = Tumor-infiltrating lymphocytes
Eudract: 2018-002172-40	2	Stage IIIB-IV	Ipilimumab 1 mg/kg + Nivolumab 3 mg/kg for 12 weeks	Nivolumab 480 mg for 6 months	n/a	pCR	n/a	n/a
